# Supplementary material for: Design and Implementation of Analog-Digital Hybrid Beamformers for Low-Complexity Ultrasound Systems: A Feasibility Study
Source: Bioengineering (Basel). 2023 Dec 21;11(1):8. doi: 10.3390/bioengineering11010008 (PMC10813642; doi:10.3390/bioengineering11010008)
Supplement: Supplementary file 1 [file bioengineering-11-00008-s001.zip]

Archive with 1 entries (1 files):
- bioengineering-2663651-supplementary.mp4
